# Supplementary material for: Aberrantly Methylated-Differentially Expressed Genes Identify Novel Atherosclerosis Risk Subtypes
Source: Front Genet. 2020 Dec 14;11:569572. doi: 10.3389/fgene.2020.569572 (PMC7767999; doi:10.3389/fgene.2020.569572)
Supplement: Supplementary Table 1 — Group information of Gene Expression Omnibus datasets. [file Data_Sheet_1.XLSX]

## Sheet: Sheet1
Supplementary table1. The group information of GEO datasets.
	Dataset ID	BioProject	URL	Platform	Sample tissue	AS (n)	N (n)	Reference (PMID)
Methylation profile
	GSE46394	PRJNA200087	https://www.ncbi.nlm.nih.gov/geo/query/acc.cgi?acc=GSE46394	GPL13534 (Illumina HumanMethylation450 BeadChip)	Artery wall plaque	34	15	25091541
Expression profiles
	GSE40231	PRJNA173253	https://www.ncbi.nlm.nih.gov/geo/query/acc.cgi?acc=GSE40231	GPL570(Affymetrix Human Genome U133 Plus 2.0 Array)	Artery wall plaque	40	40	19997623
	GSE28829	PRJNA138791	https://www.ncbi.nlm.nih.gov/geo/query/acc.cgi?acc=GSE28829	GPL570 (Affymetrix Human Genome U133 Plus 2.0 Array)	Artery wall plaque	29	0	22388324
	GSE90074	PRJNA354549	https://www.ncbi.nlm.nih.gov/geo/query/acc.cgi?acc=GSE90074	GPL6480 (Agilent-014850 Whole Human Genome Microarray 4x44K G4112F)	Peripheral blood cells	125	0	29153655
	GSE34822	PRJNA150255	https://www.ncbi.nlm.nih.gov/geo/query/acc.cgi?acc=GSE34822	GPL6480 (Agilent-014850 Whole Human Genome Microarray 4x44K G4112F)	Peripheral blood cells	32	0	23188564
Abbreviations: AS: atherosclerosis, N: normal.
