# Supplementary material for: Aberrantly Methylated-Differentially Expressed Genes Identify Novel Atherosclerosis Risk Subtypes
Source: Front Genet. 2020 Dec 14;11:569572. doi: 10.3389/fgene.2020.569572 (PMC7767999; doi:10.3389/fgene.2020.569572)
Supplement: Supplementary Table 4 — Sample information of each Gene Expression Omnibus accession (Gse40231, Gse46394, Gse28829, Gse90074, and Gse34822) used in the study. [file Data_Sheet_4.XLSX]

## Sheet: GSE28829
GSM	tissue
GSM714070	carotid artery
GSM714071	carotid artery
GSM714072	carotid artery
GSM714073	carotid artery
GSM714074	carotid artery
GSM714075	carotid artery
GSM714076	carotid artery
GSM714077	carotid artery
GSM714078	carotid artery
GSM714079	carotid artery
GSM714080	carotid artery
GSM714081	carotid artery
GSM714082	carotid artery
GSM714083	carotid artery
GSM714084	carotid artery
GSM714085	carotid artery
GSM714086	carotid artery
GSM714087	carotid artery
GSM714088	carotid artery
GSM714089	carotid artery
GSM714090	carotid artery
GSM714091	carotid artery
GSM714092	carotid artery
GSM714093	carotid artery
GSM714094	carotid artery
GSM714095	carotid artery
GSM714096	carotid artery
GSM714097	carotid artery
GSM714098	carotid artery

## Sheet: GSE34822
GSM	tissue
GSM855910	whole blood
GSM855911	whole blood
GSM855912	whole blood
GSM855913	whole blood
GSM855914	whole blood
GSM855915	whole blood
GSM855916	whole blood
GSM855917	whole blood
GSM855918	whole blood
GSM855919	whole blood
GSM855920	whole blood
GSM855921	whole blood
GSM855922	whole blood
GSM855923	whole blood
GSM855924	whole blood
GSM855925	whole blood
GSM855926	whole blood
GSM855927	whole blood
GSM855928	whole blood
GSM855929	whole blood
GSM855930	whole blood
GSM855931	whole blood
GSM855932	whole blood
GSM855933	whole blood
GSM855934	whole blood
GSM855935	whole blood
GSM855936	whole blood
GSM855937	whole blood
GSM855938	whole blood
GSM855939	whole blood
GSM855940	whole blood
GSM855941	whole blood

## Sheet: GSE40231
GSM	tissue
GSM988673	Internal mammary artery
GSM988675	Atherosclerotic aortic wall
GSM988678	Internal mammary artery
GSM988680	Atherosclerotic aortic wall
GSM988683	Internal mammary artery
GSM988685	Atherosclerotic aortic wall
GSM988688	Internal mammary artery
GSM988690	Atherosclerotic aortic wall
GSM988693	Internal mammary artery
GSM988695	Atherosclerotic aortic wall
GSM988698	Internal mammary artery
GSM988700	Atherosclerotic aortic wall
GSM988706	Internal mammary artery
GSM988708	Atherosclerotic aortic wall
GSM988711	Internal mammary artery
GSM988713	Atherosclerotic aortic wall
GSM988716	Internal mammary artery
GSM988718	Atherosclerotic aortic wall
GSM988721	Internal mammary artery
GSM988723	Atherosclerotic aortic wall
GSM988726	Internal mammary artery
GSM988728	Atherosclerotic aortic wall
GSM988731	Internal mammary artery
GSM988733	Atherosclerotic aortic wall
GSM988736	Internal mammary artery
GSM988738	Atherosclerotic aortic wall
GSM988741	Internal mammary artery
GSM988743	Atherosclerotic aortic wall
GSM988746	Internal mammary artery
GSM988748	Atherosclerotic aortic wall
GSM988751	Internal mammary artery
GSM988753	Atherosclerotic aortic wall
GSM988774	Internal mammary artery
GSM988776	Atherosclerotic aortic wall
GSM988779	Internal mammary artery
GSM988781	Atherosclerotic aortic wall
GSM988784	Internal mammary artery
GSM988786	Atherosclerotic aortic wall
GSM988792	Internal mammary artery
GSM988794	Atherosclerotic aortic wall
GSM988803	Internal mammary artery
GSM988805	Atherosclerotic aortic wall
GSM988808	Internal mammary artery
GSM988810	Atherosclerotic aortic wall
GSM988816	Internal mammary artery
GSM988818	Atherosclerotic aortic wall
GSM988821	Internal mammary artery
GSM988823	Atherosclerotic aortic wall
GSM988826	Internal mammary artery
GSM988828	Atherosclerotic aortic wall
GSM988831	Internal mammary artery
GSM988833	Atherosclerotic aortic wall
GSM988836	Internal mammary artery
GSM988838	Atherosclerotic aortic wall
GSM988847	Internal mammary artery
GSM988849	Atherosclerotic aortic wall
GSM988852	Internal mammary artery
GSM988854	Atherosclerotic aortic wall
GSM988857	Internal mammary artery
GSM988859	Atherosclerotic aortic wall
GSM988862	Internal mammary artery
GSM988864	Atherosclerotic aortic wall
GSM988867	Internal mammary artery
GSM988869	Atherosclerotic aortic wall
GSM988872	Internal mammary artery
GSM988874	Atherosclerotic aortic wall
GSM988883	Internal mammary artery
GSM988885	Atherosclerotic aortic wall
GSM988888	Internal mammary artery
GSM988890	Atherosclerotic aortic wall
GSM988896	Internal mammary artery
GSM988898	Atherosclerotic aortic wall
GSM988901	Internal mammary artery
GSM988903	Atherosclerotic aortic wall
GSM988912	Internal mammary artery
GSM988914	Atherosclerotic aortic wall
GSM988917	Internal mammary artery
GSM988919	Atherosclerotic aortic wall
GSM988922	Internal mammary artery
GSM988924	Atherosclerotic aortic wall

## Sheet: GSE46394
GSM	tissue	age	gender	status
GSM1129686	Atherosclerotic lesion	88 years	Female	Diseased donor
GSM1129687	Atherosclerotic lesion	69 years	Female	Diseased donor
GSM1129688	Atherosclerotic lesion	71 years	Male	Diseased donor
GSM1129689	Atherosclerotic lesion	69 years	Male	Diseased donor
GSM1129690	Atherosclerotic lesion	55 years	Male	Diseased donor
GSM1129691	Atherosclerotic lesion	65 years	Female	Diseased donor
GSM1129692	Atherosclerotic lesion	73 years	Male	Diseased donor
GSM1129693	Atherosclerotic lesion	45 years	Male	Diseased donor
GSM1129694	Atherosclerotic lesion	65 years	Male	Diseased donor
GSM1129695	Atherosclerotic lesion	61 years	Male	Diseased donor
GSM1129696	Atherosclerotic lesion	71 years	Female	Diseased donor
GSM1129697	Atherosclerotic lesion	54 years	Female	Diseased donor
GSM1129698	Atherosclerotic lesion	46 years	Male	Diseased donor
GSM1129699	Atherosclerotic lesion	72 years	Male	Diseased donor
GSM1129700	Atherosclerotic lesion	78 years	Male	Diseased donor
GSM1129701	Aortic tissue	88 years	Female	Healthy
GSM1129702	Aortic tissue	69 years	Female	Healthy
GSM1129703	Aortic tissue	71 years	Male	Healthy
GSM1129704	Aortic tissue	69 years	Male	Healthy
GSM1129705	Aortic tissue	55 years	Male	Healthy
GSM1129706	Aortic tissue	65 years	Female	Healthy
GSM1129707	Aortic tissue	73 years	Male	Healthy
GSM1129708	Aortic tissue	45 years	Male	Healthy
GSM1129709	Aortic tissue	65 years	Male	Healthy
GSM1129710	Aortic tissue	61 years	Male	Healthy
GSM1129711	Aortic tissue	71 years	Female	Healthy
GSM1129712	Aortic tissue	54 years	Female	Healthy
GSM1129713	Aortic tissue	46 years	Male	Healthy
GSM1129714	Aortic tissue	72 years	Male	Healthy
GSM1129715	Aortic tissue	78 years	Male	Healthy
GSM1129716	Carotid atherosclerotic samples	67 years	Male	Diseased donor
GSM1129717	Carotid atherosclerotic samples	65 years	Female	Diseased donor
GSM1129718	Carotid atherosclerotic samples	74 years	Female	Diseased donor
GSM1129719	Carotid atherosclerotic samples	76 years	Male	Diseased donor
GSM1129720	Carotid atherosclerotic samples	67 years	Male	Diseased donor
GSM1129721	Carotid atherosclerotic samples	66 years	Male	Diseased donor
GSM1129722	Carotid atherosclerotic samples	74 years	Male	Diseased donor
GSM1129723	Carotid atherosclerotic samples	72 years	Female	Diseased donor
GSM1129724	Carotid atherosclerotic samples	73 years	Male	Diseased donor
GSM1129725	Carotid atherosclerotic samples	62 years	Male	Diseased donor
GSM1129726	Carotid atherosclerotic samples	58 years	Male	Diseased donor
GSM1129727	Carotid atherosclerotic samples	64 years	Male	Diseased donor
GSM1129728	Carotid atherosclerotic samples	59 years	Male	Diseased donor
GSM1129729	Carotid atherosclerotic samples	75 years	Male	Diseased donor
GSM1129730	Carotid atherosclerotic samples	68 years	Female	Diseased donor
GSM1129731	Carotid atherosclerotic samples	69 years	Female	Diseased donor
GSM1129732	Carotid atherosclerotic samples	68 years	Male	Diseased donor
GSM1129733	Carotid atherosclerotic samples	62 years	Female	Diseased donor
GSM1129734	Carotid atherosclerotic samples	71 years	Male	Diseased donor

## Sheet: GSE90074
GSM	Tissue	Cell	Gender..F.0.M.1.	Ancestry..CAU.1.AA.0.	Obstructive_cad..yes.1.no.0.	Cad.class..Ch2.	Cxcl5.rank..Ch2.	Bmi..Ch2.	Diabetes..yes.1.no.0.	Hyperlipid..yes.1.no.0.	Hypertension..Ch2.	Scan_date_id..Ch2.	Batchid
GSM2397158	blood	mononuclear	0	1	0	1	43	35.9109	1	0	1	2020-03-06	E
GSM2397159	blood	mononuclear	0	0	1	3	123	33.6728	1	1	1	2020-03-06	E
GSM2397160	blood	mononuclear	0	1	1	4	135	29.9122	0	0	1	2020-03-06	E
GSM2397161	blood	mononuclear	1	0	0	1	112	30.0047	1	1	1	2020-03-06	E
GSM2397162	blood	mononuclear	0	1	1	2	114	20.0467	0	1	1	2020-03-09	E
GSM2397163	blood	mononuclear	0	1	1	3	55	24.9773	0	0	1	2020-03-09	E
GSM2397164	blood	mononuclear	0	1	1	4	39	28.8718	0	1	1	2020-03-09	E
GSM2397165	blood	mononuclear	1	1	1	4	120	26.0771	0	1	1	2020-03-09	E
GSM2397166	blood	mononuclear	1	1	1	4	59	58.4028	0	0	1	2020-03-09	E
GSM2397167	blood	mononuclear	1	1	1	3	92	27.4581	0	1	1	2020-03-09	E
GSM2397168	blood	mononuclear	0	0	1	3	139	28.9667	1	1	1	2020-03-09	E
GSM2397169	blood	mononuclear	1	1	1	4	37	26.2956	0	1	1	2020-03-09	E
GSM2397170	blood	mononuclear	0	0	1	3	101	22.7112	1	1	1	2020-03-11	C
GSM2397171	blood	mononuclear	0	1	0	1	100	19.2042	0	1	1	2020-03-11	C
GSM2397172	blood	mononuclear	0	1	1	2	60	26.2923	0	0	1	2020-03-11	C
GSM2397173	blood	mononuclear	1	1	1	2	91	22.4134	0	1	1	2020-03-11	C
GSM2397174	blood	mononuclear	1	1	1	3	27	33.3914	0	1	1	2020-03-11	C
GSM2397175	blood	mononuclear	1	1	0	1	64	23.6894	0	1	0	2020-03-11	C
GSM2397176	blood	mononuclear	0	0	0	1	106	37.7509	0	1	1	2020-03-11	C
GSM2397177	blood	mononuclear	0	1	1	4	46	28.474	1	1	1	2020-03-24	D
GSM2397178	blood	mononuclear	0	1	0	1	116	25.8023	0	1	1	2020-03-24	D
GSM2397179	blood	mononuclear	1	1	1	3	72	31.8773	1	1	1	2020-03-24	D
GSM2397181	blood	mononuclear	0	1	0	1	131	31.388	0	1	1	2020-03-24	D
GSM2397182	blood	mononuclear	0	0	0	1	75	31.0735	1	1	1	2020-03-24	D
GSM2397184	blood	mononuclear	1	1	1	4	77	24.9441	1	0	0	2020-03-24	D
GSM2397185	blood	mononuclear	1	0	1	2	126	36.8873	1	1	1	2020-03-24	D
GSM2397187	blood	mononuclear	1	1	0	1	104	30.4705	0	0	0	2020-03-24	D
GSM2397188	blood	mononuclear	1	1	1	4	103	33.3564	0	1	1	2020-03-24	D
GSM2397191	blood	mononuclear	0	1	1	3	21	20.1111	1	1	1	2020-03-26	D
GSM2397192	blood	mononuclear	0	1	0	1	33	8.0428	0	1	1	2020-03-26	D
GSM2397193	blood	mononuclear	0	1	1	2	81	22.5161	1	1	1	2020-03-26	D
GSM2397194	blood	mononuclear	0	1	1	2	89	23.7664	0	0	1	2020-03-26	D
GSM2397195	blood	mononuclear	0	1	1	2	52	27.5087	0	0	1	2020-03-26	D
GSM2397196	blood	mononuclear	1	1	1	4	93	27.0306	0	0	1	2020-03-26	D
GSM2397197	blood	mononuclear	1	1	0	1	99	26.8716	0	0	1	2020-03-26	D
GSM2397198	blood	mononuclear	0	1	1	2	122	24.2908	0	1	1	2020-03-26	D
GSM2397200	blood	mononuclear	0	0	1	4	61	19.415	0	1	1	2020-03-26	D
GSM2397201	blood	mononuclear	0	1	1	4	56	23.642	0	1	1	2020-03-26	D
GSM2397202	blood	mononuclear	0	0	1	4	142	31.7036	0	0	1	2020-03-26	D
GSM2397203	blood	mononuclear	1	1	0	1	84	21.1903	0	0	1	2020-04-15	C
GSM2397207	blood	mononuclear	1	1	0	1	45	24.7052	0	1	1	2020-04-15	C
GSM2397209	blood	mononuclear	0	0	0	1	143	49.2195	1	1	1	2020-04-15	C
GSM2397210	blood	mononuclear	1	1	1	3	7	16.7769	1	1	1	2020-04-15	C
GSM2397211	blood	mononuclear	0	1	1	2	79	20.4922	1	1	1	2020-04-15	C
GSM2397212	blood	mononuclear	1	1	1	3	132	38.159	1	1	1	2020-04-15	C
GSM2397213	blood	mononuclear	1	1	1	3	36	20.1605	0	1	0	2020-04-15	C
GSM2397214	blood	mononuclear	0	1	1	2	128	25.7582	0	1	1	2020-04-15	C
GSM2397215	blood	mononuclear	0	0	1	4	19	28.3594	1	1	1	2020-04-15	C
GSM2397216	blood	mononuclear	1	1	1	2	42	31.9545	0	0	1	2020-04-15	C
GSM2397217	blood	mononuclear	1	1	1	3	29	27.1789	0	1	1	2020-04-15	E
GSM2397218	blood	mononuclear	1	1	1	4	108	35.5796	0	1	0	2020-04-15	E
GSM2397219	blood	mononuclear	1	1	1	2	69	27.4507	0	1	1	2020-04-15	E
GSM2397220	blood	mononuclear	1	1	1	3	98	23.2853	1	1	1	2020-04-15	E
GSM2397221	blood	mononuclear	1	1	1	4	53	27.7281	0	0	1	2020-04-15	E
GSM2397222	blood	mononuclear	0	0	1	4	85	24.9908	1	1	1	2020-04-15	E
GSM2397223	blood	mononuclear	1	0	0	1	117	31.0662	1	0	1	2020-04-15	E
GSM2397224	blood	mononuclear	1	1	0	1	73	38.9619	1	1	1	2020-04-15	E
GSM2397225	blood	mononuclear	1	1	1	4	51	25.7296	0	1	1	2020-04-15	E
GSM2397226	blood	mononuclear	1	1	1	4	90	29.8968	1	1	1	2020-04-15	E
GSM2397227	blood	mononuclear	1	1	0	1	102	25.1599	0	0	0	2020-04-15	E
GSM2397228	blood	mononuclear	1	1	0	1	124	24.8687	0	0	1	2020-04-15	E
GSM2397229	blood	mononuclear	0	1	1	2	118	30.0132	1	1	1	2020-04-15	E
GSM2397230	blood	mononuclear	0	1	0	1	110	30.335	0	0	1	2020-04-21	A
GSM2397232	blood	mononuclear	1	1	1	4	95	40.4755	1	1	1	2020-04-21	A
GSM2397233	blood	mononuclear	0	1	0	1	48	35.9202	1	1	1	2020-04-21	A
GSM2397234	blood	mononuclear	1	1	1	4	86	33.2669	0	1	0	2020-04-21	A
GSM2397235	blood	mononuclear	1	1	1	2	127	27.6788	0	0	1	2020-04-21	A
GSM2397236	blood	mononuclear	1	1	1	4	57	44.0298	0	1	1	2020-04-21	A
GSM2397237	blood	mononuclear	1	1	1	3	115	29.3474	0	1	1	2020-04-21	A
GSM2397238	blood	mononuclear	1	1	1	3	40	28.2481	0	1	0	2020-04-21	A
GSM2397239	blood	mononuclear	1	1	1	3	49	27.5221	0	1	1	2020-04-21	A
GSM2397240	blood	mononuclear	0	0	1	3	107	36.6828	1	0	1	2020-04-21	A
GSM2397241	blood	mononuclear	0	1	1	2	121	29.5059	1	1	1	2020-04-21	A
GSM2397242	blood	mononuclear	1	0	1	3	134	37.7833	1	1	1	2020-04-21	A
GSM2397243	blood	mononuclear	1	1	0	1	119	26.5509	0	1	0	2020-04-23	A
GSM2397244	blood	mononuclear	1	1	0	1	136	21.369	0	1	1	2020-04-23	A
GSM2397245	blood	mononuclear	1	1	1	3	88	29.9177	0	1	1	2020-04-23	A
GSM2397246	blood	mononuclear	1	1	1	3	140	24.6252	0	1	0	2020-04-23	A
GSM2397247	blood	mononuclear	1	1	1	3	31	30.7669	0	1	1	2020-04-23	A
GSM2397248	blood	mononuclear	0	1	0	1	63	27.9301	0	1	1	2020-04-23	A
GSM2397249	blood	mononuclear	0	1	0	1	30	34.5255	1	1	1	2020-04-23	A
GSM2397250	blood	mononuclear	0	1	1	2	24	32.1834	1	1	1	2020-04-23	A
GSM2397251	blood	mononuclear	0	1	0	1	113	31.3471	0	1	1	2020-04-23	A
GSM2397253	blood	mononuclear	1	1	1	2	22	25.5112	0	1	1	2020-04-23	A
GSM2397254	blood	mononuclear	1	1	1	4	14	30.6021	0	1	1	2020-04-23	A
GSM2397255	blood	mononuclear	1	1	1	2	4	26.9177	0	1	1	2020-04-23	A
GSM2397256	blood	mononuclear	0	1	1	2	65	34.1986	0	1	1	2020-04-23	A
GSM2397257	blood	mononuclear	1	0	1	3	44	25.2191	0	1	1	2020-05-13	A
GSM2397259	blood	mononuclear	0	1	1	4	16	30.1741	0	1	1	2020-05-13	A
GSM2397260	blood	mononuclear	1	1	1	2	71	25.0859	0	0	0	2020-05-13	A
GSM2397261	blood	mononuclear	0	1	1	2	3	28.9307	0	1	1	2020-05-13	A
GSM2397262	blood	mononuclear	0	0	1	3	82	45.9847	1	1	1	2020-05-13	A
GSM2397264	blood	mononuclear	0	1	1	4	15	23.2452	0	1	1	2020-05-13	A
GSM2397265	blood	mononuclear	1	0	1	2	34	23.5714	1	0	1	2020-05-13	A
GSM2397266	blood	mononuclear	1	1	1	4	5	23.6749	1	1	1	2020-05-13	A
GSM2397267	blood	mononuclear	0	1	1	2	10	25.749	0	1	1	2020-05-13	A
GSM2397268	blood	mononuclear	0	0	1	3	96	30.6955	1	0	1	2020-05-13	A
GSM2397269	blood	mononuclear	0	1	1	4	9	38.4488	1	1	1	2020-05-13	A
GSM2397270	blood	mononuclear	0	1	1	2	70	25.011	0	0	1	2020-05-20	A
GSM2397271	blood	mononuclear	1	0	1	3	78	25.0691	1	1	1	2020-05-20	A
GSM2397272	blood	mononuclear	0	1	1	2	32	33.348	0	1	1	2020-05-20	A
GSM2397273	blood	mononuclear	1	1	1	2	76	29.0312	1	1	1	2020-05-20	A
GSM2397274	blood	mononuclear	1	0	1	4	74	26.0492	1	1	1	2020-05-20	A
GSM2397275	blood	mononuclear	1	1	1	2	26	33.0168	1	1	1	2020-05-20	A
GSM2397276	blood	mononuclear	1	0	1	4	23	25.9075	0	1	0	2020-05-20	A
GSM2397277	blood	mononuclear	0	1	0	1	87	28.7603	1	1	1	2020-05-20	A
GSM2397280	blood	mononuclear	1	1	1	2	35	39.8367	1	1	1	2020-05-20	A
GSM2397281	blood	mononuclear	1	1	1	4	68	23.8754	0	1	1	2020-05-20	A
GSM2397282	blood	mononuclear	1	0	1	4	11	29.4251	0	1	1	2020-05-26	E
GSM2397283	blood	mononuclear	0	0	0	1	94	34.7631	1	1	1	2020-05-26	E
GSM2397284	blood	mononuclear	1	0	0	1	97	33.8628	0	1	1	2020-05-26	E
GSM2397285	blood	mononuclear	1	1	1	4	20	31.9192	1	1	1	2020-05-26	E
GSM2397286	blood	mononuclear	0	0	0	1	50	32.2095	1	1	1	2020-05-26	E
GSM2397287	blood	mononuclear	1	1	1	4	8	30.4104	1	1	1	2020-05-26	E
GSM2397288	blood	mononuclear	1	1	1	4	41	24.2108	1	1	1	2020-05-26	E
GSM2397290	blood	mononuclear	0	1	0	1	133	22.5534	0	0	1	2020-05-26	E
GSM2397291	blood	mononuclear	1	0	1	3	18	22.5534	0	0	0	2020-05-26	E
GSM2397292	blood	mononuclear	1	1	1	4	80	25.8427	0	1	1	2020-05-26	E
GSM2397293	blood	mononuclear	0	0	1	2	66	39.2208	1	1	1	2020-05-26	E
GSM2397294	blood	mononuclear	1	1	1	4	2	31.9301	0	0	1	2020-05-26	E
GSM2397295	blood	mononuclear	0	1	0	1	12	23.0008	0	1	1	2020-05-26	E
GSM2397296	blood	mononuclear	1	1	1	4	1	35.1535	1	1	1	2020-05-28	B
GSM2397297	blood	mononuclear	0	1	0	1	58	38.7749	0	0	1	2020-05-28	B
GSM2397298	blood	mononuclear	1	1	1	2	25	25.827	1	1	0	2020-05-28	B
GSM2397299	blood	mononuclear	1	1	1	2	17	28.0578	0	1	0	2020-05-28	B
