# Supplementary material for: Aberrantly Methylated-Differentially Expressed Genes Identify Novel Atherosclerosis Risk Subtypes
Source: Front Genet. 2020 Dec 14;11:569572. doi: 10.3389/fgene.2020.569572 (PMC7767999; doi:10.3389/fgene.2020.569572)
Supplement: Supplementary Table 5 — Aberrantly methylated–differentially expressed (Amde) genes (including eight Amde lncRnas and 1,569 Amde mRnas). [file Data_Sheet_5.XLSX]

## Sheet: Sheet1
symbol	shuxing
AATK	mRNA
ABCA8	mRNA
ABCA9	mRNA
ABCC10	mRNA
ABCD4	mRNA
ABHD10	mRNA
ABHD2	mRNA
ABHD5	mRNA
ABHD6	mRNA
ABHD8	mRNA
ABI1	mRNA
ABLIM1	mRNA
ABTB2	mRNA
ACACA	mRNA
ACADSB	mRNA
ACAP2	mRNA
ACCS	mRNA
ACOT11	mRNA
ACRV1	mRNA
ACSL1	mRNA
ACSM3	mRNA
ACTL9	mRNA
ACVRL1	mRNA
ADAL	mRNA
ADAM10	mRNA
ADAM12	mRNA
ADAM32	mRNA
ADAMTS1	mRNA
ADAMTS14	mRNA
ADAMTS6	mRNA
ADAP1	mRNA
ADARB1	mRNA
ADARB2	mRNA
ADCY7	mRNA
ADD3	mRNA
ADRA1D	mRNA
ADRBK1	mRNA
AEBP1	mRNA
AGAP1	mRNA
AGAP2	mRNA
AGAP3	mRNA
AGBL3	mRNA
AGFG2	mRNA
AGPAT1	mRNA
AGPAT2	mRNA
AGPAT4	mRNA
AGPAT5	mRNA
AGR3	mRNA
AGRN	mRNA
AGXT2	mRNA
AHCYL2	mRNA
AHRR	mRNA
AIF1	mRNA
AKAP1	mRNA
AKIRIN1	mRNA
ALDH1A2	mRNA
ALDH3B2	mRNA
ALDH8A1	mRNA
ALOX5	mRNA
ALPK3	mRNA
AMFR	mRNA
AMOTL2	mRNA
AMPD2	mRNA
AMPH	mRNA
ANGPT1	mRNA
ANGPT2	mRNA
ANK3	mRNA
ANKFN1	mRNA
ANKRD11	mRNA
ANKRD29	mRNA
ANKS1B	mRNA
ANO1	mRNA
ANO10	mRNA
ANO8	mRNA
ANO9	mRNA
ANTXR2	mRNA
AOC3	mRNA
AP1S1	mRNA
AP2A2	mRNA
APBB1	mRNA
APBB1IP	mRNA
APBB2	mRNA
APCDD1L	mRNA
APLP2	mRNA
APOA1	mRNA
APOA1BP	mRNA
APOL1	mRNA
ARAP2	mRNA
ARHGAP10	mRNA
ARHGAP15	mRNA
ARHGAP26	mRNA
ARHGEF10	mRNA
ARHGEF11	mRNA
ARHGEF7	mRNA
ARID1A	mRNA
ARID5A	mRNA
ARL11	mRNA
ARL13B	mRNA
ARL15	mRNA
ARL4C	mRNA
ARMC2	mRNA
ARMC9	mRNA
ARRDC1	mRNA
ARSB	mRNA
ARSJ	mRNA
ASB13	mRNA
ASB2	mRNA
ASB4	mRNA
ASPSCR1	mRNA
ASXL2	mRNA
ASZ1	mRNA
ATF6B	mRNA
ATG2B	mRNA
ATG5	mRNA
ATL2	mRNA
ATN1	mRNA
ATOH8	mRNA
ATP10A	mRNA
ATP10D	mRNA
ATP2A3	mRNA
ATP2B2	mRNA
ATP5A1	mRNA
ATP6V1H	mRNA
ATP8A2	mRNA
ATP8B2	mRNA
ATXN7L1	mRNA
AUTS2	mRNA
AVIL	mRNA
AZU1	mRNA
B2M	mRNA
B3GNT3	mRNA
B4GALNT3	mRNA
B4GALNT4	mRNA
B4GALT3	mRNA
B9D1	mRNA
BAALC	mRNA
BAAT	mRNA
BACH1	mRNA
BAIAP2	mRNA
BAIAP2L1	mRNA
BAIAP2L2	mRNA
BAZ1B	mRNA
BBC3	mRNA
BCAM	mRNA
BCAS3	mRNA
BCHE	mRNA
BCL11B	mRNA
BCL3	mRNA
BCL6	mRNA
BCL9L	mRNA
BDNF	mRNA
BEND4	mRNA
BEST1	mRNA
BEST3	mRNA
BID	mRNA
BIRC5	mRNA
BMP4	mRNA
BNIP3L	mRNA
BOLA3	mRNA
BOP1	mRNA
BRDT	mRNA
BRE	mRNA
BSDC1	mRNA
BSN	mRNA
BTBD11	mRNA
BTBD16	mRNA
BTBD18	mRNA
BTN3A3	mRNA
BZRAP1	mRNA
C10orf107	mRNA
C10orf53	mRNA
C10orf91	mRNA
C11orf40	mRNA
C15orf59	mRNA
C17orf64	mRNA
C19orf44	mRNA
C1orf127	mRNA
C1orf168	mRNA
C1QC	mRNA
C1QL1	mRNA
C20orf141	mRNA
C20orf194	mRNA
C20orf202	mRNA
C21orf2	mRNA
C22orf34	mRNA
C2orf15	mRNA
C2orf73	mRNA
C2orf81	mRNA
C4orf27	mRNA
C5orf30	mRNA
C5orf49	mRNA
C5orf56	mRNA
C6orf10	mRNA
C6orf48	mRNA
C7orf26	mRNA
C7orf50	mRNA
C8orf37	mRNA
C9	mRNA
C9orf116	mRNA
C9orf47	mRNA
CA8	mRNA
CACHD1	mRNA
CACNA1B	mRNA
CACNA1G	mRNA
CACNA2D4	mRNA
CACNB1	mRNA
CACNG6	mRNA
CACNG8	mRNA
CACYBP	mRNA
CADPS2	mRNA
CAMK1	mRNA
CAMK1D	mRNA
CAMKK2	mRNA
CAND2	mRNA
CAPN14	mRNA
CAPN2	mRNA
CARD14	mRNA
CARS	mRNA
CASC1	mRNA
CASP4	mRNA
CASP8	mRNA
CBFA2T2	mRNA
CBLC	mRNA
CCDC127	mRNA
CCDC13	mRNA
CCDC144A	mRNA
CCDC148	mRNA
CCDC17	mRNA
CCDC36	mRNA
CCDC40	mRNA
CCDC57	mRNA
CCDC60	mRNA
CCDC81	mRNA
CCDC83	mRNA
CCDC85C	mRNA
CCDC88A	mRNA
CCDC88B	mRNA
CCDC97	mRNA
CCL5	mRNA
CCNK	mRNA
CCNT1	mRNA
CCNY	mRNA
CCR10	mRNA
CCS	mRNA
CD101	mRNA
CD244	mRNA
CD2BP2	mRNA
CD47	mRNA
CD52	mRNA
CD53	mRNA
CD6	mRNA
CD69	mRNA
CD80	mRNA
CD82	mRNA
CD83	mRNA
CD84	mRNA
CD93	mRNA
CDC34	mRNA
CDC42BPA	mRNA
CDC42BPB	mRNA
CDC42EP4	mRNA
CDC5L	mRNA
CDH1	mRNA
CDK14	mRNA
CDK6	mRNA
CDKL2	mRNA
CDKN1C	mRNA
CDKN2D	mRNA
CDON	mRNA
CDT1	mRNA
CDX1	mRNA
CDYL	mRNA
CDYL2	mRNA
CECR1	mRNA
CENPB	mRNA
CEP170	mRNA
CEP250	mRNA
CEP68	mRNA
CEP97	mRNA
CER1	mRNA
CGNL1	mRNA
CHCHD4	mRNA
CHD1L	mRNA
CHD5	mRNA
CHD6	mRNA
CHD7	mRNA
CHDH	mRNA
CHN2	mRNA
CHRNA4	mRNA
CHRNG	mRNA
CHST15	mRNA
CHST4	mRNA
CIB1	mRNA
CIITA	mRNA
CITED4	mRNA
CLDN6	mRNA
CLDN9	mRNA
CLEC3A	mRNA
CLIC3	mRNA
CLIC5	mRNA
CLIP1	mRNA
CLTB	mRNA
CLYBL	mRNA
CMIP	mRNA
CMTM5	mRNA
CNTN3	mRNA
CNTN6	mRNA
COL11A1	mRNA
COL12A1	mRNA
COL13A1	mRNA
COL1A1	mRNA
COL1A2	mRNA
COL22A1	mRNA
COL4A1	mRNA
COL5A3	mRNA
COPZ2	mRNA
COQ3	mRNA
CORO2A	mRNA
COX4I2	mRNA
COX6B2	mRNA
CP	mRNA
CPLX2	mRNA
CPT1A	mRNA
CPXM2	mRNA
CR1L	mRNA
CREB3L2	mRNA
CREBBP	mRNA
CREM	mRNA
CRTAM	mRNA
CRTAP	mRNA
CRTC1	mRNA
CRYGN	mRNA
CSF3R	mRNA
CSGALNACT1	mRNA
CSGALNACT2	mRNA
CSPG4	mRNA
CTBP1	mRNA
CTNNA1	mRNA
CTNNB1	mRNA
CTSS	mRNA
CTTN	mRNA
CTTNBP2	mRNA
CUEDC1	mRNA
CUL9	mRNA
CXXC5	mRNA
CYFIP2	mRNA
CYGB	mRNA
CYP26B1	mRNA
CYP2W1	mRNA
CYP46A1	mRNA
CYTH2	mRNA
CYTH3	mRNA
CYTIP	mRNA
CYYR1	mRNA
DAB1	mRNA
DAOA	mRNA
DAPP1	mRNA
DAZAP2	mRNA
DCAF10	mRNA
DCHS1	mRNA
DCLK1	mRNA
DCP1B	mRNA
DCTN1	mRNA
DCUN1D4	mRNA
DDHD2	mRNA
DDO	mRNA
DDX24	mRNA
DDX43	mRNA
DEDD	mRNA
DEGS1	mRNA
DENND1B	mRNA
DENND2A	mRNA
DENND3	mRNA
DGCR14	mRNA
DGCR2	mRNA
DGKB	mRNA
DHRS12	mRNA
DHRS7B	mRNA
DIABLO	mRNA
DIO3	mRNA
DIP2A	mRNA
DIP2C	mRNA
DIRC3	mRNA
DISC1	mRNA
DIXDC1	mRNA
DLG5	mRNA
DLGAP4	mRNA
DLL1	mRNA
DMPK	mRNA
DNAH1	mRNA
DNAH11	mRNA
DNAH6	mRNA
DNAJA4	mRNA
DNAJB5	mRNA
DNAJB6	mRNA
DNAJC11	mRNA
DNAJC15	mRNA
DNALI1	mRNA
DNM1	mRNA
DNPEP	mRNA
DOCK2	mRNA
DOCK9	mRNA
DOK2	mRNA
DPEP1	mRNA
DPEP2	mRNA
DPF3	mRNA
DPPA4	mRNA
DPYS	mRNA
DPYSL5	mRNA
DQX1	mRNA
DRD2	mRNA
DSP	mRNA
DST	mRNA
DSTN	mRNA
DTNA	mRNA
DTNBP1	mRNA
DTX3	mRNA
DUOX1	mRNA
DUSP28	mRNA
DYNC1H1	mRNA
DYSF	mRNA
E2F4	mRNA
EBF2	mRNA
ECHDC2	mRNA
EEF1G	mRNA
EEFSEC	mRNA
EFCAB1	mRNA
EFNA5	mRNA
EFNB2	mRNA
EGLN1	mRNA
EHD1	mRNA
EHD3	mRNA
EIF2AK3	mRNA
EIF3L	mRNA
EIF4G3	mRNA
EIF5A2	mRNA
ELF1	mRNA
ELOVL5	mRNA
EME1	mRNA
EML2	mRNA
EML6	mRNA
EN1	mRNA
ENOX1	mRNA
ENPEP	mRNA
ENTHD1	mRNA
EPB41L1	mRNA
EPB41L3	mRNA
EPB41L4A	mRNA
EPHB3	mRNA
EPHX1	mRNA
EPS8L1	mRNA
EPSTI1	mRNA
EPX	mRNA
ERCC5	mRNA
ERCC6	mRNA
ERG	mRNA
ERMAP	mRNA
ERN1	mRNA
ESAM	mRNA
ESPN	mRNA
ETNK2	mRNA
ETS1	mRNA
ETV1	mRNA
EVL	mRNA
EXOC2	mRNA
EXOC3L2	mRNA
EXTL3	mRNA
EYA4	mRNA
FABP3	mRNA
FABP7	mRNA
FAH	mRNA
FAM107B	mRNA
FAM109A	mRNA
FAM110A	mRNA
FAM110B	mRNA
FAM111A	mRNA
FAM111B	mRNA
FAM131A	mRNA
FAM135B	mRNA
FAM167B	mRNA
FAM168B	mRNA
FAM172A	mRNA
FAM174B	mRNA
FAM181B	mRNA
FAM19A1	mRNA
FAM19A5	mRNA
FAM20C	mRNA
FAM26E	mRNA
FAM49B	mRNA
FAM53B	mRNA
FAM65C	mRNA
FAM69A	mRNA
FAM81B	mRNA
FAM83A	mRNA
FANCE	mRNA
FARP1	mRNA
FASTK	mRNA
FAT3	mRNA
FBLN1	mRNA
FBLN2	mRNA
FBN1	mRNA
FBRSL1	mRNA
FBXL14	mRNA
FBXL18	mRNA
FBXO2	mRNA
FBXO21	mRNA
FBXO27	mRNA
FBXO3	mRNA
FBXO36	mRNA
FBXO40	mRNA
FBXW10	mRNA
FBXW8	mRNA
FGD3	mRNA
FGF1	mRNA
FGF12	mRNA
FGF14	mRNA
FGF19	mRNA
FHAD1	mRNA
FHL3	mRNA
FIBCD1	mRNA
FILIP1	mRNA
FLI1	mRNA
FNDC1	mRNA
FNDC3B	mRNA
FNIP1	mRNA
FNIP2	mRNA
FOXJ1	mRNA
FOXK1	mRNA
FOXO3	mRNA
FOXP1	mRNA
FOXP2	mRNA
FOXS1	mRNA
FRAS1	mRNA
FRY	mRNA
FSCN1	mRNA
FYN	mRNA
FZD10	mRNA
FZD5	mRNA
FZD6	mRNA
GABBR1	mRNA
GABRA5	mRNA
GALK2	mRNA
GALNT10	mRNA
GALNT12	mRNA
GALNT2	mRNA
GALNT5	mRNA
GALNT9	mRNA
GALR1	mRNA
GAN	mRNA
GATAD2B	mRNA
GATS	mRNA
GBGT1	mRNA
GBX2	mRNA
GDF7	mRNA
GDNF	mRNA
GDPD5	mRNA
GEMIN7	mRNA
GFAP	mRNA
GGA2	mRNA
GIF	mRNA
GIGYF2	mRNA
GIMAP1	mRNA
GJB2	mRNA
GJB3	mRNA
GLI2	mRNA
GLIPR1	mRNA
GLP2R	mRNA
GLYR1	mRNA
GNA12	mRNA
GNAZ	mRNA
GNG12	mRNA
GNG3	mRNA
GOLGA3	mRNA
GPD1	mRNA
GPHA2	mRNA
GPIHBP1	mRNA
GPR132	mRNA
GPR161	mRNA
GPR20	mRNA
GPR25	mRNA
GPR75	mRNA
GPSM1	mRNA
GPSM3	mRNA
GPX5	mRNA
GRAMD2	mRNA
GRAMD4	mRNA
GRB10	mRNA
GREM2	mRNA
GRID1	mRNA
GRIK2	mRNA
GRIK5	mRNA
GRK4	mRNA
GRK6	mRNA
GRK7	mRNA
GRM3	mRNA
GSDMD	mRNA
GSTA3	mRNA
GSTO2	mRNA
GTDC1	mRNA
GTF2A1L	mRNA
GTF2E1	mRNA
GTF2H1	mRNA
GXYLT2	mRNA
HAGH	mRNA
HAL	mRNA
HAVCR2	mRNA
HCRTR1	mRNA
HDAC4	mRNA
HDAC9	mRNA
HDLBP	mRNA
HECW2	mRNA
HEG1	mRNA
HEMK1	mRNA
HEPACAM	mRNA
HEXIM2	mRNA
HEY2	mRNA
HFE2	mRNA
HGSNAT	mRNA
HHEX	mRNA
HIBADH	mRNA
HIF3A	mRNA
HIGD1B	mRNA
HIST1H1A	mRNA
HIST1H2AL	mRNA
HKDC1	mRNA
HLA-DOA	mRNA
HLA-E	mRNA
HLX	mRNA
HM13	mRNA
HMGA2	mRNA
HMGB1	mRNA
HMGCS1	mRNA
HMHA1	mRNA
HMHB1	mRNA
HOMER3	mRNA
HOOK2	mRNA
HOXB2	mRNA
HOXB3	mRNA
HOXB8	mRNA
HOXC4	mRNA
HOXD13	mRNA
HOXD8	mRNA
HPCAL1	mRNA
HPCAL4	mRNA
HPS4	mRNA
HPSE2	mRNA
HPX	mRNA
HS3ST1	mRNA
HS3ST4	mRNA
HS6ST1	mRNA
HSD17B2	mRNA
HSPB9	mRNA
HTR2A	mRNA
HTR3B	mRNA
HYAL2	mRNA
IAH1	mRNA
ICAM1	mRNA
ICT1	mRNA
ID3	mRNA
IER5	mRNA
IFFO1	mRNA
IFITM1	mRNA
IFNGR1	mRNA
IFRD1	mRNA
IGF1	mRNA
IGF1R	mRNA
IGF2BP1	mRNA
IGF2R	mRNA
IGFBP4	mRNA
IGFBP5	mRNA
IGFL2	mRNA
IGSF10	mRNA
IGSF21	mRNA
IL10	mRNA
IL17B	mRNA
IL17RC	mRNA
IL18BP	mRNA
IL1RN	mRNA
IL34	mRNA
IL5RA	mRNA
IL6ST	mRNA
IL7	mRNA
INHBA	mRNA
INHBB	mRNA
INHBE	mRNA
INO80	mRNA
INPP4A	mRNA
INPP5B	mRNA
INPP5D	mRNA
INPP5F	mRNA
INPP5K	mRNA
INPPL1	mRNA
IPCEF1	mRNA
IPO5	mRNA
IPO9	mRNA
IQGAP1	mRNA
IQGAP2	mRNA
IQSEC1	mRNA
IQSEC3	mRNA
IRAK2	mRNA
IRF7	mRNA
ISG20	mRNA
ITCH	mRNA
ITGA2B	mRNA
ITGA3	mRNA
ITGBL1	mRNA
ITIH4	mRNA
ITPKC	mRNA
ITPR2	mRNA
ITPRIPL1	mRNA
ITSN2	mRNA
JAK1	mRNA
JAK3	mRNA
JAKMIP3	mRNA
JAZF1	mRNA
JMJD1C	mRNA
JMJD6	mRNA
JPH1	mRNA
JPH2	mRNA
KANK1	mRNA
KCMF1	mRNA
KCNAB1	mRNA
KCNAB2	mRNA
KCNIP3	mRNA
KCNJ12	mRNA
KCNJ5	mRNA
KCNK3	mRNA
KCNK4	mRNA
KCNMA1	mRNA
KCNN4	mRNA
KCNQ1	mRNA
KCNQ2	mRNA
KCNQ4	mRNA
KCTD11	mRNA
KCTD12	mRNA
KCTD2	mRNA
KCTD5	mRNA
KDM4B	mRNA
KDM4C	mRNA
KHDRBS1	mRNA
KIAA0141	mRNA
KIAA0556	mRNA
KIAA0586	mRNA
KIAA0922	mRNA
KIAA1109	mRNA
KIAA1324	mRNA
KIAA1522	mRNA
KIAA1644	mRNA
KIAA1671	mRNA
KIAA1683	mRNA
KIF13A	mRNA
KIF13B	mRNA
KIF19	mRNA
KIF1B	mRNA
KIF2A	mRNA
KIF3B	mRNA
KITLG	mRNA
KL	mRNA
KLC2	mRNA
KLF7	mRNA
KLHDC8B	mRNA
KLHL1	mRNA
KLHL21	mRNA
KLHL35	mRNA
KLK4	mRNA
KPNB1	mRNA
KPTN	mRNA
KRT4	mRNA
KRT81	mRNA
KRTAP2-1	mRNA
KSR1	mRNA
LAMB2	mRNA
LAPTM4A	mRNA
LARP1	mRNA
LCK	mRNA
LDHA	mRNA
LEAP2	mRNA
LEF1	mRNA
LEPR	mRNA
LGR4	mRNA
LHFP	mRNA
LIFR	mRNA
LILRB4	mRNA
LIMCH1	mRNA
LIMD1	mRNA
LIMK2	mRNA
LIMS1	mRNA
LIPG	mRNA
LLGL1	mRNA
LLGL2	mRNA
LMCD1	mRNA
LMNB2	mRNA
LMO7	mRNA
LONRF2	mRNA
LOXHD1	mRNA
LPAR3	mRNA
LPIN1	mRNA
LPP	mRNA
LRBA	mRNA
LRCH3	mRNA
LRFN5	mRNA
LRIT1	mRNA
LRMP	mRNA
LRRC17	mRNA
LRRC4B	mRNA
LRRC8C	mRNA
LRRFIP1	mRNA
LRRK1	mRNA
LRRN1	mRNA
LRRN2	mRNA
LSM14B	mRNA
LSM2	mRNA
LSM4	mRNA
LSP1	mRNA
LTB4R	mRNA
LTB4R2	mRNA
LTBP3	mRNA
LTBP4	mRNA
LY6G6E	mRNA
LYNX1	mRNA
LYST	mRNA
LZTS2	mRNA
MAD1L1	mRNA
MADD	mRNA
MAEA	mRNA
MAGI3	mRNA
MAMDC2	mRNA
MAML3	mRNA
MAN1A1	mRNA
MAN1B1	mRNA
MAN2A2	mRNA
MAP2K6	mRNA
MAP3K11	mRNA
MAP3K5	mRNA
MAP9	mRNA
MAPK10	mRNA
MAPK15	mRNA
MAPK1IP1L	mRNA
MAPK3	mRNA
MAPRE2	mRNA
MARK3	mRNA
MARS	mRNA
MARVELD1	mRNA
MBD3	mRNA
MBOAT7	mRNA
MC4R	mRNA
MCAM	mRNA
MCM2	mRNA
MCM7	mRNA
MCTP2	mRNA
MDM2	mRNA
MECOM	mRNA
MED1	mRNA
MED16	mRNA
MED24	mRNA
MED31	mRNA
MEF2D	mRNA
MEOX1	mRNA
MESDC1	mRNA
METTL5	mRNA
METTL9	mRNA
MEX3A	mRNA
MFGE8	mRNA
MFN2	mRNA
MFSD10	mRNA
MFSD11	mRNA
MGAT3	mRNA
MGAT4B	mRNA
MGAT5	mRNA
MIB1	mRNA
MICAL2	mRNA
MINA	mRNA
MIPEP	mRNA
MKL2	mRNA
MKLN1	mRNA
MLC1	mRNA
MMP7	mRNA
MOG	mRNA
MORN1	mRNA
MPO	mRNA
MRAP2	mRNA
MRPL45	mRNA
MRPL47	mRNA
MRPS6	mRNA
MRVI1	mRNA
MSH3	mRNA
MSRB3	mRNA
MST1R	mRNA
MTCH2	mRNA
MTL5	mRNA
MUC4	mRNA
MUC5B	mRNA
MUC7	mRNA
MXD3	mRNA
MYH11	mRNA
MYH14	mRNA
MYH7	mRNA
MYH7B	mRNA
MYL10	mRNA
MYO10	mRNA
MYO15A	mRNA
MYO1B	mRNA
MYO1C	mRNA
MYO1D	mRNA
MYO3A	mRNA
MYO7A	mRNA
MYOF	mRNA
MYOM3	mRNA
MYOZ1	mRNA
MYOZ2	mRNA
MYRIP	mRNA
MYT1L	mRNA
N4BP3	mRNA
NAALAD2	mRNA
NADK	mRNA
NAT8L	mRNA
NAV1	mRNA
NAV2	mRNA
NCALD	mRNA
NCDN	mRNA
NCKAP5	mRNA
NCOR2	mRNA
NECAB1	mRNA
NEDD9	mRNA
NEIL1	mRNA
NEIL2	mRNA
NEK5	mRNA
NEK7	mRNA
NFATC1	mRNA
NFIX	mRNA
NGEF	mRNA
NHSL1	mRNA
NIN	mRNA
NIPAL2	mRNA
NISCH	mRNA
NKAIN3	mRNA
NKD1	mRNA
NKD2	mRNA
NLGN2	mRNA
NLK	mRNA
NLRP3	mRNA
NMNAT1	mRNA
NOD1	mRNA
NOL4	mRNA
NOP14	mRNA
NOS3	mRNA
NOTUM	mRNA
NOV	mRNA
NRG3	mRNA
NRXN1	mRNA
NSF	mRNA
NSL1	mRNA
NSMCE2	mRNA
NTM	mRNA
NTN4	mRNA
NTRK2	mRNA
NUB1	mRNA
NUBPL	mRNA
NUDT1	mRNA
NUDT14	mRNA
NUP133	mRNA
NXN	mRNA
NXPH2	mRNA
OBFC1	mRNA
ODAM	mRNA
OGG1	mRNA
OLFML2B	mRNA
ORMDL3	mRNA
OSBPL3	mRNA
OSBPL7	mRNA
OSCP1	mRNA
OSGIN1	mRNA
OVOL2	mRNA
P2RY14	mRNA
P4HTM	mRNA
PACRG	mRNA
PADI2	mRNA
PAK1	mRNA
PALM	mRNA
PANK4	mRNA
PANX2	mRNA
PAOX	mRNA
PAPD5	mRNA
PAPPA2	mRNA
PAQR6	mRNA
PARD3	mRNA
PARD3B	mRNA
PARP15	mRNA
PARVA	mRNA
PARVG	mRNA
PATL1	mRNA
PAWR	mRNA
PAX3	mRNA
PBX2	mRNA
PCDHB16	mRNA
PCNXL2	mRNA
PCSK7	mRNA
PDE11A	mRNA
PDE4DIP	mRNA
PDE7B	mRNA
PDE8A	mRNA
PDE8B	mRNA
PDGFB	mRNA
PDGFC	mRNA
PDGFD	mRNA
PDHX	mRNA
PDPN	mRNA
PDZK1IP1	mRNA
PDZRN3	mRNA
PEA15	mRNA
PELI3	mRNA
PER1	mRNA
PEX5L	mRNA
PFDN1	mRNA
PFKFB2	mRNA
PGAP1	mRNA
PGR	mRNA
PHF11	mRNA
PHF12	mRNA
PHGDH	mRNA
PHLDB2	mRNA
PI15	mRNA
PI16	mRNA
PIGZ	mRNA
PIK3CB	mRNA
PIK3CG	mRNA
PIK3IP1	mRNA
PIK3R1	mRNA
PIM1	mRNA
PIP4K2A	mRNA
PIP5K1A	mRNA
PITPNM3	mRNA
PKIG	mRNA
PLA2G5	mRNA
PLAC9	mRNA
PLCE1	mRNA
PLCH1	mRNA
PLEK2	mRNA
PLEKHA6	mRNA
PLEKHG3	mRNA
PLEKHG4	mRNA
PLEKHG4B	mRNA
PLEKHH3	mRNA
PLXNA2	mRNA
PLXNB1	mRNA
PLXNC1	mRNA
PLXND1	mRNA
PMM2	mRNA
PNKD	mRNA
PNLDC1	mRNA
POFUT2	mRNA
POPDC2	mRNA
POU2F2	mRNA
POU6F1	mRNA
PPFIBP1	mRNA
PPM1L	mRNA
PPP1R10	mRNA
PPP1R12C	mRNA
PPP1R3C	mRNA
PPP2R2B	mRNA
PPP2R2D	mRNA
PPP2R3C	mRNA
PPP2R5A	mRNA
PRDM1	mRNA
PRDM10	mRNA
PRDM16	mRNA
PRDX2	mRNA
PREPL	mRNA
PRKAA1	mRNA
PRKCA	mRNA
PRKD1	mRNA
PRLR	mRNA
PRMT7	mRNA
PROX1	mRNA
PRPF40A	mRNA
PRRT3	mRNA
PRSS3	mRNA
PSD3	mRNA
PSEN2	mRNA
PSIP1	mRNA
PSKH1	mRNA
PSMA7	mRNA
PSMD5	mRNA
PSMG3	mRNA
PTDSS2	mRNA
PTGDS	mRNA
PTGER3	mRNA
PTGIR	mRNA
PTHLH	mRNA
PTK6	mRNA
PTP4A3	mRNA
PTPRK	mRNA
PTPRO	mRNA
PTPRT	mRNA
PVRL1	mRNA
PVRL4	mRNA
PWWP2A	mRNA
PXDN	mRNA
PXK	mRNA
PXMP4	mRNA
PXN	mRNA
PXT1	mRNA
PYGM	mRNA
QTRT1	mRNA
R3HCC1	mRNA
R3HDML	mRNA
RAB15	mRNA
RAB20	mRNA
RAB25	mRNA
RAB27A	mRNA
RAB34	mRNA
RAB35	mRNA
RAB36	mRNA
RAB37	mRNA
RAB3GAP1	mRNA
RAB8A	mRNA
RAF1	mRNA
RALGDS	mRNA
RAP1GAP	mRNA
RAP1GAP2	mRNA
RAPGEF1	mRNA
RAPGEF4	mRNA
RARA	mRNA
RASA3	mRNA
RASGRF1	mRNA
RASGRF2	mRNA
RASL12	mRNA
RASSF2	mRNA
RBM12	mRNA
RBM20	mRNA
RBM47	mRNA
RBMS1	mRNA
RBMS3	mRNA
RBP7	mRNA
RCAN1	mRNA
REC8	mRNA
REPIN1	mRNA
RER1	mRNA
REV1	mRNA
RFTN1	mRNA
RFX4	mRNA
RGMA	mRNA
RGMB	mRNA
RGS14	mRNA
RGS3	mRNA
RGS6	mRNA
RHBDD1	mRNA
RHBDF1	mRNA
RHEB	mRNA
RHOB	mRNA
RHOBTB2	mRNA
RHOBTB3	mRNA
RHOJ	mRNA
RIMBP2	mRNA
RIMS1	mRNA
RIMS3	mRNA
RIN1	mRNA
RIOK1	mRNA
RIPK2	mRNA
RIT1	mRNA
RMI1	mRNA
RMND5B	mRNA
RNF112	mRNA
RNF130	mRNA
RNF145	mRNA
RNF149	mRNA
RNF165	mRNA
RNF166	mRNA
RNF170	mRNA
RNF180	mRNA
RNF2	mRNA
RNF207	mRNA
RNF212	mRNA
RNF217	mRNA
RNF40	mRNA
RNF43	mRNA
RNF44	mRNA
RNMTL1	mRNA
ROR1	mRNA
RPA1	mRNA
RPH3AL	mRNA
RPRM	mRNA
RPS23	mRNA
RRAD	mRNA
RRP12	mRNA
RSPO3	mRNA
RUNDC3B	mRNA
S1PR2	mRNA
SAMD12	mRNA
SAMD14	mRNA
SAMD3	mRNA
SCAMP2	mRNA
SCARA3	mRNA
SCARF1	mRNA
SCD5	mRNA
SCFD2	mRNA
SCG5	mRNA
SCRN1	mRNA
SCUBE1	mRNA
SCYL1	mRNA
SDC2	mRNA
SDF2	mRNA
SDK1	mRNA
SEC14L1	mRNA
SEC14L4	mRNA
SEC16B	mRNA
SECTM1	mRNA
SELO	mRNA
SEMA3F	mRNA
SEMA4B	mRNA
SEMA4D	mRNA
SENP6	mRNA
SERGEF	mRNA
SERINC2	mRNA
SERPINB1	mRNA
SERPINB6	mRNA
SERPINE1	mRNA
SFN	mRNA
SGCA	mRNA
SGPP2	mRNA
SH3D19	mRNA
SH3PXD2B	mRNA
SH3RF2	mRNA
SH3RF3	mRNA
SHANK3	mRNA
SHB	mRNA
SHBG	mRNA
SHISA5	mRNA
SHROOM3	mRNA
SIDT2	mRNA
SIGMAR1	mRNA
SIK3	mRNA
SIN3B	mRNA
SIX5	mRNA
SKIL	mRNA
SLAMF1	mRNA
SLAMF7	mRNA
SLAMF9	mRNA
SLBP	mRNA
SLC11A1	mRNA
SLC11A2	mRNA
SLC12A8	mRNA
SLC15A4	mRNA
SLC16A9	mRNA
SLC17A9	mRNA
SLC19A3	mRNA
SLC1A4	mRNA
SLC1A7	mRNA
SLC22A11	mRNA
SLC22A2	mRNA
SLC22A8	mRNA
SLC23A1	mRNA
SLC23A2	mRNA
SLC25A1	mRNA
SLC25A23	mRNA
SLC25A37	mRNA
SLC26A1	mRNA
SLC2A13	mRNA
SLC2A6	mRNA
SLC35C2	mRNA
SLC38A1	mRNA
SLC38A2	mRNA
SLC39A11	mRNA
SLC39A13	mRNA
SLC43A3	mRNA
SLC45A3	mRNA
SLC46A1	mRNA
SLC4A2	mRNA
SLC4A4	mRNA
SLC4A9	mRNA
SLC6A5	mRNA
SLC8A1	mRNA
SLC9A1	mRNA
SLC9A2	mRNA
SLCO4A1	mRNA
SLIT2	mRNA
SLITRK5	mRNA
SLITRK6	mRNA
SMAD1	mRNA
SMAD6	mRNA
SMARCA2	mRNA
SMOC2	mRNA
SMTNL2	mRNA
SMYD3	mRNA
SNAI2	mRNA
SNAPIN	mRNA
SNRNP48	mRNA
SNRPE	mRNA
SNTG1	mRNA
SNTG2	mRNA
SNX20	mRNA
SNX5	mRNA
SORBS1	mRNA
SORCS2	mRNA
SORL1	mRNA
SOX11	mRNA
SOX18	mRNA
SOX6	mRNA
SOX8	mRNA
SPAG16	mRNA
SPATC1	mRNA
SPATS2	mRNA
SPHK2	mRNA
SPI1	mRNA
SPINT2	mRNA
SPN	mRNA
SPNS3	mRNA
SPOCD1	mRNA
SPOP	mRNA
SPRED1	mRNA
SPRED2	mRNA
SPRYD3	mRNA
SPSB4	mRNA
SPTBN1	mRNA
SPTBN2	mRNA
SPTLC3	mRNA
SRCIN1	mRNA
SRRM3	mRNA
SSTR1	mRNA
SSTR3	mRNA
ST3GAL3	mRNA
STAC2	mRNA
STARD10	mRNA
STARD13	mRNA
STAT5A	mRNA
STAU1	mRNA
STK10	mRNA
STK32C	mRNA
STMN1	mRNA
STOX1	mRNA
STRN3	mRNA
STX18	mRNA
STX2	mRNA
STXBP5	mRNA
SULT1C4	mRNA
SULT4A1	mRNA
SUPT3H	mRNA
SUSD3	mRNA
SYCN	mRNA
SYNRG	mRNA
SYPL2	mRNA
SYT17	mRNA
SYTL1	mRNA
TAF8	mRNA
TAP2	mRNA
TBC1D14	mRNA
TBC1D16	mRNA
TBC1D9B	mRNA
TBCD	mRNA
TBCK	mRNA
TBX1	mRNA
TBX15	mRNA
TBX3	mRNA
TBX4	mRNA
TBX5	mRNA
TC2N	mRNA
TCEA2	mRNA
TCF25	mRNA
TCF7L2	mRNA
TDRD9	mRNA
TELO2	mRNA
TESK2	mRNA
TET1	mRNA
TEX15	mRNA
TEX2	mRNA
TFDP1	mRNA
TFEB	mRNA
TGFA	mRNA
TGFBR1	mRNA
TGFBRAP1	mRNA
TGIF1	mRNA
THAP3	mRNA
THBS1	mRNA
THBS2	mRNA
THEM4	mRNA
THNSL2	mRNA
THRA	mRNA
THSD4	mRNA
TIAM2	mRNA
TIE1	mRNA
TJAP1	mRNA
TJP1	mRNA
TJP2	mRNA
TLE4	mRNA
TLR6	mRNA
TM6SF1	mRNA
TMC6	mRNA
TMC8	mRNA
TMEM108	mRNA
TMEM120B	mRNA
TMEM130	mRNA
TMEM132A	mRNA
TMEM145	mRNA
TMEM159	mRNA
TMEM189	mRNA
TMEM206	mRNA
TMEM220	mRNA
TMEM33	mRNA
TMEM45A	mRNA
TMEM50A	mRNA
TMEM72	mRNA
TMEM8B	mRNA
TMEM91	mRNA
TMOD3	mRNA
TMPRSS13	mRNA
TNF	mRNA
TNFRSF1B	mRNA
TNKS1BP1	mRNA
TNRC6B	mRNA
TNS3	mRNA
TOLLIP	mRNA
TOM1L1	mRNA
TOMM5	mRNA
TOP3B	mRNA
TOX4	mRNA
TP53BP2	mRNA
TP53I13	mRNA
TP53I3	mRNA
TP63	mRNA
TPCN2	mRNA
TPM2	mRNA
TPM3	mRNA
TPST2	mRNA
TRAF6	mRNA
TRAPPC9	mRNA
TREM1	mRNA
TRIM14	mRNA
TRIM27	mRNA
TRIM35	mRNA
TRIM36	mRNA
TRIM40	mRNA
TRIM62	mRNA
TRIM69	mRNA
TRIM71	mRNA
TRIOBP	mRNA
TRPC4	mRNA
TRPC4AP	mRNA
TRPC7	mRNA
TRPM3	mRNA
TRPM4	mRNA
TSPAN14	mRNA
TSPAN5	mRNA
TSPAN9	mRNA
TSPO2	mRNA
TSSC1	mRNA
TSSK2	mRNA
TSSK6	mRNA
TTC22	mRNA
TTC26	mRNA
TTC28	mRNA
TTC3	mRNA
TTC38	mRNA
TTC39C	mRNA
TTPA	mRNA
TTYH1	mRNA
TUBGCP3	mRNA
TULP4	mRNA
TWIST1	mRNA
TWSG1	mRNA
TYW3	mRNA
UACA	mRNA
UBAP2	mRNA
UBASH3B	mRNA
UBE2E3	mRNA
UBE2I	mRNA
UBE2J2	mRNA
UBE2L6	mRNA
UBE2N	mRNA
UBE3B	mRNA
UBR1	mRNA
UBR4	mRNA
UBXN6	mRNA
UGCG	mRNA
UMODL1	mRNA
UNC13C	mRNA
UNC13D	mRNA
UNC45A	mRNA
UNC93B1	mRNA
UPF2	mRNA
USH2A	mRNA
USP12	mRNA
USP47	mRNA
UTP23	mRNA
UTS2	mRNA
UXS1	mRNA
VAV3	mRNA
VCAN	mRNA
VEGFA	mRNA
VGLL4	mRNA
VOPP1	mRNA
VPS18	mRNA
VPS37B	mRNA
VSIG2	mRNA
VSTM1	mRNA
VTI1A	mRNA
VWA1	mRNA
WDFY4	mRNA
WDR1	mRNA
WDR27	mRNA
WDR41	mRNA
WDR59	mRNA
WDR64	mRNA
WDR70	mRNA
WFIKKN2	mRNA
WHSC1L1	mRNA
WIF1	mRNA
WISP3	mRNA
WIZ	mRNA
WNT6	mRNA
WNT7B	mRNA
WTAP	mRNA
XIRP1	mRNA
YIPF2	mRNA
YJEFN3	mRNA
YLPM1	mRNA
YPEL3	mRNA
YPEL4	mRNA
YTHDC1	mRNA
YTHDF2	mRNA
ZBTB12	mRNA
ZBTB38	mRNA
ZBTB47	mRNA
ZBTB7A	mRNA
ZC3H18	mRNA
ZCCHC6	mRNA
ZDHHC1	mRNA
ZDHHC21	mRNA
ZDHHC7	mRNA
ZEB2	mRNA
ZFHX3	mRNA
ZFHX4	mRNA
ZFP82	mRNA
ZFYVE21	mRNA
ZG16B	mRNA
ZIC4	mRNA
ZMAT4	mRNA
ZMIZ1	mRNA
ZMYM6	mRNA
ZNF107	mRNA
ZNF143	mRNA
ZNF248	mRNA
ZNF311	mRNA
ZNF343	mRNA
ZNF362	mRNA
ZNF367	mRNA
ZNF423	mRNA
ZNF44	mRNA
ZNF473	mRNA
ZNF485	mRNA
ZNF502	mRNA
ZNF507	mRNA
ZNF513	mRNA
ZNF514	mRNA
ZNF536	mRNA
ZNF544	mRNA
ZNF578	mRNA
ZNF579	mRNA
ZNF592	mRNA
ZNF606	mRNA
ZNF704	mRNA
ZNF710	mRNA
ZNF740	mRNA
ZNF831	mRNA
ZNF862	mRNA
ZNFX1	mRNA
ZNHIT2	mRNA
ZNRF2	mRNA
ZRANB2	mRNA
ZZEF1	mRNA
CASC2	lncRNA
DLEU2	lncRNA
JRK	lncRNA
PCGEM1	lncRNA
PVT1	lncRNA
SEMA3B	lncRNA
SPON1	lncRNA
ZNF718	lncRNA
