# Supplementary material for: Aberrantly Methylated-Differentially Expressed Genes Identify Novel Atherosclerosis Risk Subtypes
Source: Front Genet. 2020 Dec 14;11:569572. doi: 10.3389/fgene.2020.569572 (PMC7767999; doi:10.3389/fgene.2020.569572)
Supplement: Supplementary Table 6 — Core aberrantly methylated–differentially expressed genes and their information of the node degree through a co-expression network analysis. [file Data_Sheet_6.XLSX]

## Sheet: Sheet1
symbol	degree
JRK	117
SEMA3B	80
PVT1	71
CASC2	65
ZNF718	62
PCGEM1	41
VPS18	38
MRPL45	37
PARP15	37
PHF12	37
REPIN1	37
SNRNP48	37
TMEM220	37
WIZ	37
MYO1B	36
PARD3B	36
PLAC9	36
PRDM1	36
PXT1	36
STAU1	36
UBR1	36
UNC45A	36
UTS2	36
LSM4	36
SLC22A8	35
RNF212	35
SERGEF	35
RASGRF2	34
TBX4	34
ZNF44	34
YPEL4	34
SLITRK6	33
PDGFD	33
THEM4	32
TOM1L1	32
MUC4	31
TBCK	31
SPON1	20
KLK4	17
