# Supplementary material for: Aberrantly Methylated-Differentially Expressed Genes Identify Novel Atherosclerosis Risk Subtypes
Source: Front Genet. 2020 Dec 14;11:569572. doi: 10.3389/fgene.2020.569572 (PMC7767999; doi:10.3389/fgene.2020.569572)
Supplement: Supplementary Table 7 — Subtype information of Gse40231 and Gse90074. [file Data_Sheet_7.XLSX]

## Sheet: GSE40231
sample	Subtype
GSM988675	B
GSM988680	B
GSM988685	A
GSM988690	B
GSM988695	A
GSM988700	A
GSM988708	A
GSM988713	B
GSM988718	B
GSM988723	A
GSM988728	A
GSM988733	B
GSM988738	A
GSM988743	B
GSM988748	A
GSM988753	B
GSM988776	A
GSM988781	B
GSM988786	A
GSM988794	A
GSM988805	A
GSM988810	A
GSM988818	A
GSM988823	B
GSM988828	A
GSM988833	A
GSM988838	B
GSM988849	A
GSM988854	B
GSM988859	A
GSM988864	B
GSM988869	B
GSM988874	B
GSM988885	A
GSM988890	B
GSM988898	B
GSM988903	B
GSM988914	B
GSM988919	A
GSM988924	B

## Sheet: GSE90074
GSM	Subtype
GSM2397158	A
GSM2397159	A
GSM2397160	B
GSM2397161	A
GSM2397162	B
GSM2397163	B
GSM2397164	B
GSM2397165	B
GSM2397166	B
GSM2397167	B
GSM2397168	A
GSM2397169	B
GSM2397170	B
GSM2397171	B
GSM2397172	B
GSM2397173	A
GSM2397174	B
GSM2397175	A
GSM2397176	A
GSM2397177	B
GSM2397178	B
GSM2397179	A
GSM2397181	A
GSM2397182	A
GSM2397184	B
GSM2397185	A
GSM2397187	A
GSM2397188	B
GSM2397191	A
GSM2397192	B
GSM2397193	A
GSM2397194	A
GSM2397195	A
GSM2397196	B
GSM2397197	A
GSM2397198	B
GSM2397200	B
GSM2397201	B
GSM2397202	B
GSM2397203	B
GSM2397207	A
GSM2397209	A
GSM2397210	B
GSM2397211	B
GSM2397212	A
GSM2397213	B
GSM2397214	B
GSM2397215	B
GSM2397216	A
GSM2397217	B
GSM2397218	B
GSM2397219	B
GSM2397220	B
GSM2397221	A
GSM2397222	B
GSM2397223	A
GSM2397224	B
GSM2397225	B
GSM2397226	B
GSM2397227	A
GSM2397228	B
GSM2397229	B
GSM2397230	B
GSM2397232	A
GSM2397233	B
GSM2397234	B
GSM2397235	B
GSM2397236	B
GSM2397237	B
GSM2397238	A
GSM2397239	A
GSM2397240	B
GSM2397241	A
GSM2397242	A
GSM2397243	A
GSM2397244	A
GSM2397245	B
GSM2397246	A
GSM2397247	A
GSM2397248	A
GSM2397249	B
GSM2397250	A
GSM2397251	A
GSM2397253	B
GSM2397254	B
GSM2397255	B
GSM2397256	A
GSM2397257	B
GSM2397259	B
GSM2397260	B
GSM2397261	A
GSM2397262	A
GSM2397264	B
GSM2397265	B
GSM2397266	B
GSM2397267	B
GSM2397268	A
GSM2397269	B
GSM2397270	A
GSM2397271	A
GSM2397272	B
GSM2397273	A
GSM2397274	B
GSM2397275	B
GSM2397276	A
GSM2397277	A
GSM2397280	A
GSM2397281	B
GSM2397282	B
GSM2397283	A
GSM2397284	A
GSM2397285	A
GSM2397286	B
GSM2397287	B
GSM2397288	A
GSM2397290	A
GSM2397291	A
GSM2397292	A
GSM2397293	A
GSM2397294	A
GSM2397295	B
GSM2397296	A
GSM2397297	B
GSM2397298	B
GSM2397299	A
