# Supplementary material for: Aberrantly Methylated-Differentially Expressed Genes Identify Novel Atherosclerosis Risk Subtypes
Source: Front Genet. 2020 Dec 14;11:569572. doi: 10.3389/fgene.2020.569572 (PMC7767999; doi:10.3389/fgene.2020.569572)
Supplement: Supplementary Table 8 — Expressions of core Amde genes in atherosclerostic samples of Gse40231. [file Data_Sheet_8.XLSX]

## Sheet: Supplementary table 8 the expre
symbol	logFC	AveExpr	t	P.Value	adj.P.Val	B
UNC45A	-970.177	1144.81	-9.14228	3.09359e-11	1.2065e-09	0.840014
WIZ	-500.207	633.905	-7.69723	2.43853e-09	4.75514e-08	0.0985247
UBR1	-15.7421	122.436	-5.07774	9.83624e-06	0.000127871	-1.71184
TBCK	-21.0707	148.945	-4.07269	0.000220694	0.00187562	-2.53572
PARD3B	-33.0665	173.692	-4.04411	0.000240464	0.00187562	-2.55953
THEM4	-9.8953	131.541	-3.61887	0.000840945	0.00455649	-2.91316
PLAC9	-179.102	239.529	-3.61048	0.000861534	0.00455649	-2.9201
PRDM1	-87.1504	335.812	-3.58216	0.000934665	0.00455649	-2.94351
RNF212	-307.355	545.635	-3.49049	0.00121465	0.00526346	-3.01907
STAU1	-120.006	216.616	-3.31722	0.00197772	0.0077131	-3.16079
SLC22A8	19.0431	277.525	3.183	0.00286379	0.0101534	-3.26932
TMEM220	-156.077	362.842	-3.10217	0.00356705	0.0112433	-3.33403
PDGFD	-91.3453	353.137	-3.08385	0.00374777	0.0112433	-3.34863
RASGRF2	-26.1147	206.903	-2.96271	0.00517773	0.0144237	-3.44435
MUC4	-10.9706	136.594	-2.76327	0.00869349	0.0226031	-3.59861
UTS2	-33.7552	354.482	-2.71494	0.0098298	0.0239601	-3.63529
SLITRK6	-18.4437	189.191	-2.46903	0.0180418	0.0392981	-3.81693
LSM4	-29.5836	182.198	-2.46683	0.0181376	0.0392981	-3.81851
YPEL4	-20.8818	226.748	-2.23482	0.0312396	0.0637943	-3.98096
SNRNP48	-20.4959	156.634	-2.21453	0.032715	0.0637943	-3.99471
PARP15	-11.6828	130.353	-2.16328	0.0367195	0.0681933	-4.02908
TOM1L1	-6.28299	133.76	-2.13545	0.0390712	0.0692626	-4.04752
MYO1B	-70.7829	727.232	-2.08223	0.0439414	0.0745093	-4.08237
PXT1	-6.41273	122.406	-2.04671	0.0474804	0.0771557	-4.10529
