# Supplementary material for: Aberrantly Methylated-Differentially Expressed Genes Identify Novel Atherosclerosis Risk Subtypes
Source: Front Genet. 2020 Dec 14;11:569572. doi: 10.3389/fgene.2020.569572 (PMC7767999; doi:10.3389/fgene.2020.569572)
Supplement: Supplementary Table 9 — Information on the aberrantly methylated CpG sites of the eight signature aberrantly methylated–differentially expressed genes. [file Data_Sheet_9.XLSX]

## Sheet: CpG_sites
ID	Mean(AAW)-mean(NAAW)	P-value	gene	Infinium_Design_Type	Genome_Build	Chromosome	Strand	UCSC_RefGene_Accession	UCSC_RefGene_Group	UCSC_CpG_Islands_me	Relation_to_UCSC_CpG_Island	Phantom	DMR	Enhancer	HMM_Island	Regulatory_Feature_Group	DHS	RANGE_START	RANGE_END	RANGE_GB
cg27278227	0.121586	1.33233e-12	WIZ	I	37	19	R	NM_021241	Body				CDMR					15558827	15558950	NC_000019.9
cg27261412	0.254232	1.55928e-13	WIZ	II	37	19	R	NM_021241	Body	chr19:15550849-15551059	N_Shore				19:15411606-15412059			15550742	15550865	NC_000019.9
cg24872791	0.23	1.34233e-12	SERGEF	II	37	11	R	NM_012139	TSS1500	chr11:18034129-18035268	Island				11:17990401-17991844	Promoter_Associated		18034920	18035043	NC_000011.9
cg23701314	0.214778	3.74084e-10	UBR1	II	37	15	R	NM_174916	Body					TRUE				43387679	43387802	NC_000015.9
cg22468055	0.144854	2.99153e-11	PARP15	II	37	3	R	NM_001113523;NM_152615	Body;TSS1500									122334227	122334350	NC_000003.11
cg22224691	0.165939	7.10823e-13	WIZ	II	37	19	R	NM_021241	Body	chr19:15550849-15551059	Island				19:15411606-15412059			15550869	15550992	NC_000019.9
cg21985691	0.351224	4.32882e-13	SERGEF	II	37	11	R	NM_012139	Body					TRUE				17849903	17850026	NC_000011.9
cg19889855	0.169672	1.88762e-11	PARP15	II	37	3	F	NM_152615;NM_001113523	TSS200;Body									122334330	122334453	NC_000003.11
cg18763911	0.173223	1.38339e-09	WIZ	II	37	19	F	NM_021241	TSS1500	chr19:15563869-15564223	N_Shelf							15561037	15561160	NC_000019.9
cg18289710	0.348774	6.43883e-13	PDGFD	II	37	11	R	NM_025208;NM_033135	Body;Body					TRUE				103811641	103811764	NC_000011.9
cg17519037	0.117008	3.67802e-09	MRPL45	II	37	17	R	NM_032351	TSS1500	chr17:36452840-36453141	N_Shore							36452075	36452198	NC_000017.10
cg15312943	0.199391	5.91301e-12	SERGEF	II	37	11	R	NM_012139	Body					TRUE				17843855	17843978	NC_000011.9
cg14723977	0.329734	1.3712e-15	WIZ	II	37	19	F	NM_021241	3'UTR	chr19:15535459-15535853	N_Shelf							15532806	15532929	NC_000019.9
cg14294658	0.152017	2.48402e-12	SERGEF	II	37	11	R	NM_012139	Body					TRUE			TRUE	17994507	17994630	NC_000011.9
cg14035717	0.29	2.33233e-12	LSM4	I	37	19	R	NM_012321	TSS200	chr19:18433642-18434178	Island				19:18294671-18295273	Promoter_Associated		18434138	18434261	NC_000019.9
cg13740598	0.300062	1.64281e-11	LSM4	I	37	19	F	NM_012321	Body	chr19:18420489-18420736	N_Shore							18419211	18419334	NC_000019.9
cg11867295	0.18	1.35233e-12	MRPL45	II	37	17	F	NM_032351	Body							Promoter_Associated		36478092	36478215	NC_000017.10
cg11757033	0.27	1.29233e-12	WIZ	I	37	19	F	NM_021241	Body	chr19:15542912-15543894	Island				19:15403913-15405046	Promoter_Associated		15543768	15543891	NC_000019.9
cg09245582	0.260343	4.96615e-14	LSM4	II	37	19	F	NM_012321	Body	chr19:18420489-18420736	N_Shore							18419467	18419590	NC_000019.9
cg07765167	0.190648	1.03841e-13	MRPL45	II	37	17	R	NM_032351	TSS1500	chr17:36452840-36453141	N_Shore							36451845	36451968	NC_000017.10
cg06560282	0.32546	2.69853e-16	PDGFD	II	37	11	R	NM_025208;NM_033135	Body;Body					TRUE				103830847	103830970	NC_000011.9
cg04167854	0.291591	1.66266e-11	SERGEF	II	37	11	R	NM_012139	Body	chr11:18034129-18035268	N_Shelf							18031127	18031250	NC_000011.9
cg03522403	0.15	1.22233e-12	STAU1	II	37	20	F	NM_004602;NM_017452;NM_001037328;NM_017454;NM_017453	TSS1500;TSS1500;TSS1500;TSS1500;TSS1500	chr20:47804353-47805160	Island					Promoter_Associated		47805138	47805261	NC_000020.10
cg03020863	0.112405	4.18569e-10	PDGFD	II	37	11	R	NM_025208;NM_033135	Body;Body					TRUE				104005644	104005767	NC_000011.9
cg02733918	0.197616	1.22341e-10	STAU1	II	37	20	R	NM_001037328;NM_004602;NM_017452;NM_017454;NM_017453	5'UTR;5'UTR;5'UTR;5'UTR;5'UTR	chr20:47804353-47805160	N_Shelf							47801453	47801576	NC_000020.10
cg02625536	0.172197	2.28144e-12	STAU1	II	37	20	R	NM_001037328;NM_017453;NM_004602;NM_017452;NM_017454	Body;Body;Body;Body;Body					TRUE		Unclassified		47749901	47750024	NC_000020.10
cg02546690	0.232477	5.44828e-16	SERGEF	II	37	11	R	NM_012139	Body					TRUE				17834480	17834603	NC_000011.9
cg02346790	-0.171222	5.98816e-08	PARP15	II	37	3	R	NM_001113523	TSS200	chr3:122296612-122296828	N_Shore	low-CpG:123779095-123779200				Unclassified		122296409	122296532	NC_000003.11
cg02275396	0.255757	3.50595e-13	WIZ	II	37	19	R	NM_021241	Body	chr19:15550849-15551059	S_Shelf							15554549	15554672	NC_000019.9
cg01292299	0.321868	5.11777e-14	SERGEF	II	37	11	F	NM_012139	Body					TRUE				18008039	18008162	NC_000011.9
cg00647165	0.197727	2.70895e-13	WIZ	II	37	19	R	NM_021241	Body	chr19:15550849-15551059	Island				19:15411606-15412059			15550850	15550973	NC_000019.9
cg00021783	0.12	1.33233e-12	UBR1	II	37	15	F	NM_174916	TSS1500							Promoter_Associated	TRUE	43398581	43398704	NC_000015.9
